# Supplementary material for: Functional redundancy of transcription factors SlNOR and SlNOR-like1 is required for pollen development in tomato
Source: Hortic Res. 2025 Jan 6;12(4):uhaf003. doi: 10.1093/hr/uhaf003 (PMC11896966; doi:10.1093/hr/uhaf003)
Supplement: Web_Material_uhaf003 [file web_material_uhaf003.zip]

Archive with 2 entries (2 files):
- HR Supplementary Table.xlsx
- Supplementary file-HR.docx
