# Supplementary material for: Functional redundancy of transcription factors SlNOR and SlNOR-like1 is required for pollen development in tomato
Source: Hortic Res. 2025 Jan 6;12(4):uhaf003. doi: 10.1093/hr/uhaf003 (PMC11896966; doi:10.1093/hr/uhaf003)
Supplement: Web_Material_uhaf003 [file web_material_uhaf003.zip › HR Supplementary Table.xlsx]

## Sheet: Table S1
Supplementary Table 3. List of primers and probes used in this study.
Target site mutation analysis
Gene	Primer	Sequence (5'-3')
SlNOR	PCR-F	TCAGGTCAACTCAAACATCG
	PCR-R	AATTGTTCATCGCTGACTCCG
	Seq-F	TCAGGTCAACTCAAACATCG
SlNOR-like1	PCR-F	AACCAAACCAATTTCCAGCTG
	PCR-R	CCACGAAAGATTAAAGTTCCTGTG
	Seq-R	TACATACCAGGTAGTTCCCAAG
qRT-PCR
Gene	Primer	Sequence (5'-3')
SlActin	For	CAGCAGATGTGGATCTCAAA
	Rev	CTGTGGACAATGGAAGGAC
SlNOR	For	TCCGATTCCGGTGGATATTA
	Rev	CTCGCCCCGTTAGGATATTT
SlNOR-like1	For	CCAACTGATGAAGAGCTTGTGG
	Rev	AGCAGGTAGTTCCCAAGGATCA
Probes containing NACRS used in EMSA
Gene	Primer	Sequence (5'-3')
SlABCG8	wild-F	CCCCTAAGTATTATCAGAACACACGTAAATGAAAGGGCGACAGATATTTC
	wild-R	GAAATATCTGTCGCCCTTTCATTTACGTGTGTTCTGATAATACTTAGGGG
	mutant-F	CCCCTAAGTATTATCAGAAaaaaaaaaaaaaAAAGGGCGACAGATATTTC
	mutant-R	GAAATATCTGTCGCCCTTTttttttttttttTTCTGATAATACTTAGGGG
SlABCG9	wild-F	GATTCGTAATTTTACAATGTAATGTGCATTTACGTAATCAAGTTATATGC
	wild-R	GCATATAACTTGATTACGTAAATGCACATTACATTGTAAAATTACGAATC
	mutant-F	aaaaaaaaaaTTTACAATGTAATGTGCAaaaaaaaaaaCAAGTTATATGC
	mutant-R	GCATATAACTTGttttttttttTGCACATTACATTGTAAAtttttttttt
SlABCG23	wild-F	GTACAAATAGTCAAGTTTACATTACGTATCCAAACTTTATGTCATTATTA
	wild-R	TAATAATGACATAAAGTTTGGATACGTAATGTAAACTTGACTATTTGTAC
	mutant-F	GTACAAATAGTCAAGTTTAaaaaaaaaaaaaAAACTTTATGTCATTATTA
	mutant-R	TAATAATGACATAAAGTTTttttttttttttTAAACTTGACTATTTGTAC
SlCER1	wild-F	ACATTTCGTAGAGAATTTCATTACGTCTACTTTAATATCTTTAATTTTCT
	wild-R	AGAAAATTAAAGATATTAAAGTAGACGTAATGAAATTCTCTACGAAATGT
	mutant-F	ACAaaaaaaaaAGAATTTCAaaaaaaaaACTTTAATATCTTTAATTTTCT
	mutant-R	AGAAAATTAAAGATATTAAAGTttttttttTGAAATTCTttttttttTGT
SlCER6	wild-F	GCTCCTGCTATACGCAAGGTTCAGAGAAAGATCCGTAAGTATTTTATCAG
	wild-R	CTGATAAAATACTTACGGATCTTTCTCTGAACCTTGCGTATAGCAGGAGC
	mutant-F	GCTCCTGaaaaaaaaaaaaTTCAGAGAAAaaaaaaaaaaaATTTTATCAG
	mutant-R	CTGATAAAATtttttttttttTTTCTCTGAAttttttttttttCAGGAGC
SlGRP92	wild-F	TATTATACTACTAGTCAATAACACGCAATGCATACATGACTTAATATCTT
	wild-R	AAGATATTAAGTCATGTATGCATTGCGTGTTATTGACTAGTAGTATAATA
	mutant-F	TATTATACTACTAGTCAAaaaaaaaaaaaaaATACATGACTTAATATCTT
	mutant-R	AAGATATTAAGTCATGTATtttttttttttttTTGACTAGTAGTATAATA
Vector construction
Assay	Primer	Sequence (5'-3')
DLR	0800-SlABCG8 pro-F	ttcctgcagcccgggggatccAGGTTAATCATATTAAATGATTATTTGATTAGT
	0800-SlABCG8 pro-R	cgctctagaactagtggatccTTTTTATTTTTTTATATGATGAGAAGTTTGT
	0800-SlABCG9 pro-F	ttcctgcagcccgggggatccTAGTGTGATTAACATGTATCAAGAAACTAGAT
	0800-SlABCG9 pro-R	cgctctagaactagtggatccTTTATATATATATCAAATCTCTATATGTTTTTTTTTC
	0800-SlABCG23 pro-F	ttcctgcagcccgggggatccGTAAAACAAAATTCATATTAATAAGAAAGGG
	0800-SlABCG23 pro-R	cgctctagaactagtggatccGTTTGATCAAATCAGTACTACGTACCAA
	0800-SlCER1 pro-F	ttcctgcagcccgggggatccCAAAAACATACATCAAAACTCAAAATAGTG
	0800-SlCER1 pro-R	cgctctagaactagtggatccGCTAATTCTCTTTTGTTAAAAGAGTGTCA
	0800-SlCER6 pro-F	ttcctgcagcccgggggatccAGATTAATGGGCAGCTGTAGAGAAT
	0800-SlCER6 pro-R	cgctctagaactagtggatccTTTCACAAACAAACAAACAAAAAAAT
	0800-SlGRP92 pro-F	ttcctgcagcccgggggatccAAAAATATAATCCCATATGAGTAAATTTAATC
	0800-SlGRP92 pro-R	cgctctagaactagtggatccTGTATAAATGTTAGTAGTAATTAGTAATTAAGATATAAGAT
pCambia-NOR/NOR-like1 native promoter-SlNOR/SlNOR-like1-GFP	pCambia-NOR pro-F	acgacggccagtgccaagcttCGTCGTATTTGTTGTCTCTATCCG
	pCambia-NOR pro-R	gcccttgctcaccatggatccAAAGAAATCACAATTTACGATGTTTGA
	pCambia-SlNOR-F	aattgtgatttctttggatccATGGAAAGTACGGATTCATCAACC
	pCambia-SlNOR-R	gcccttgctcaccatggatccAGAGTACCAATTCATGCCAGTAACTT
	pCambia-NOR-like1 pro-F	acgacggccagtgccaagcttCGATATTTGATTTTTTATCACCTATTTTT
	pCambia-NOR-like1 pro-R	gcccttgctcaccatggatccGACCACAATATTATTTGATAAAAATTTTCA
	pCambia-SlNOR-like1-F	aataatattgtggtcggatccATGGAGAGTACCGATTCATCAACC
	pCambia-SlNOR-like1-R	gcccttgctcaccatggatccAGAGTACCAATTCATGCCTGAATAAG
ChIP-PCR
Gene	Primer	Sequence (5'-3')
SlABCG8	For	GTACATGTATTTGGAGGTACC
	Rev	CTTGCATCATCTCACTAGC
SlABCG9	For	ACACAAGAAAGTAGGAGTGGCT
	Rev	CGGTTGAGTTGGTGTGAACG
SlABCG23	For	TAATGAGGACAACTTTAAGGGCCA
	Rev	ATTTTAAAAAGAGCAGACACCCTAC
SlCER1	For	GCACATCTTCCTTCTATCTGG
	Rev	GCGTCTCATTTAAAGGGTGTG
SlCER6	For	CGTAGAGAATTTCATTACGTC
	Rev	GGTACGTAGTGTCTTGTCAG
SlGRP92	For	GGGAAGTGTTAGGTTGATCACG
	Rev	GTCATGTATGCATTGCGTG

## Sheet: Table S2
Table S2 RNA-seq reads and mapping status with tomato genome
sample	raw reads	raw bases	clean reads	clean bases	error rate	Phred＞20	Phred＞30
WT_1	46099684	6.91G	45222816	6.78G	0.0003	0.9697	0.9166
WT_2	45270162	6.79G	44203482	6.63G	0.0003	0.9727	0.9236
WT_3	44751334	6.71G	43576716	6.54G	0.0003	0.9742	0.927
norlike1#1_1	45037440	6.76G	44131688	6.62G	0.0003	0.9715	0.9216
norlike1#1_2	44116634	6.62G	42744346	6.41G	0.0003	0.9786	0.9396
norlike1#1_3	46176262	6.93G	45268942	6.79G	0.0003	0.9698	0.9175
nor#11_1	47546646	7.13G	46540440	6.98G	0.0003	0.9717	0.9217
nor#11_2	46988022	7.05G	46102522	6.92G	0.0003	0.9787	0.9399
nor#11_3	46722768	7.01G	45660538	6.85G	0.0003	0.9794	0.9402
nor-norlike1_1	46821478	7.02G	45987484	6.9G	0.0002	0.9816	0.9443
nor-norlike1_2	45861848	6.88G	45096854	6.76G	0.0003	0.9735	0.9265
nor-norlike1_3	44489128	6.67G	43806216	6.57G	0.0003	0.9711	0.921

## Sheet: Table S3
Supplementary Table 3. Gene expression changes involved in tomato pollen development in WT, nor#11, nor-like1#1, and nor/nor-like1 stamens between BM and MP stage.
Gene Name	Gene ID	Log2(FC)	Log2(FC)	Log2(FC)	Log2(FC)	Log2(FC)	Annotation
		nor/nor-like1 vs WT	nor/nor-like1 vs nor#11	nor/nor-like1 vs nor-like1#1	nor#11 vs WT	nor-like1#1 vs WT
ABC transporters
SlABCC2	Solyc03g007530	-1.63541	-1.55299	-0.756434	#N/A	#N/A	Multidrug resistance protein ABC transporter
SlABCC4	Solyc06g036490	1.39378	1.55022	1.73566	#N/A	#N/A	Multidrug resistance protein ABC transporter
SlABCC9	Solyc09g075020	-2.00968	-1.82949	-1.41661	#N/A	#N/A	Multidrug resistance protein ABC transporter
SlABCC11	Solyc10g024420	-2.30151	-2.16779	-1.77115	#N/A	#N/A	ABC transporter C family member
SlABCF1	Solyc04g051800	1.03731	1.06883	1.24889	#N/A	#N/A	ABC transporter ATP-binding protein
SlABCG3	Solyc01g105450	-2.69684	-3.0293	-2.11507	#N/A	#N/A	ABC transporter G family member
SlABCG8	Solyc04g010200	-1.83415	-1.70256	-1.5539	#N/A	#N/A	ABC transporter G family member
SlABCG9	Solyc04g010210	-8.37517	-7.80496	-6.17411	#N/A	-2.19353	ABC transporter G family member
SlABCG13	Solyc05g054890	-2.88894	-2.79465	#N/A	#N/A	-2.50634	ABC transporter G family member
SlABCG21	Solyc08g005580	1.40927	1.23957	1.18132	#N/A	#N/A	ABC transporter G family member
SlABCG23	Solyc09g005970	-6.70606	-6.24261	-2.68133	#N/A	-4.01924	ABC transporter G family member
SlABCG25	Solyc11g009100	-8.03667	-7.99081	-4.17959	#N/A	-3.85612	ABC transporter G family member
SlABCG31	Solyc12g019620	-1.73747	-1.47984	-2.02319	#N/A	#N/A	ABC transporter G family member
SlABCG42	Solyc06g065670	-3.52936	-2.51091	-1.97406	#N/A	-1.5492	ATP-binding cassette transporter
SlABCG53	Solyc12g100180	-6.21863	-5.03039	-5.92352	#N/A	#N/A	ATP-binding cassette transporter
SlABCG60	Solyc06g075020	-1.37551	-1.06505	-1.31278	#N/A	#N/A	ABC transporter G family member
Phenylpropanoid biosynthesis
SlPALB	Solyc10g086180	-3.96659	-3.27005	-3.36383	#N/A	#N/A	Phenylalanine ammonia-lyase
SlPALC	Solyc09g007910	1.19804	1.39933	1.71555	#N/A	#N/A	Phenylalanine ammonia-lyase
Cutin, suberine and wax biosynthesis
SlCER1	Solyc03g065250	-1.36945	-1.06691	-1.16243	#N/A	#N/A	Very-Long-Chain Fatty Acid β-Ketoacyl-Coenzyme
Starch and sucrose metabolism
SlCEL8	Solyc08g082250	1.96067	1.2194	2.19421	#N/A	#N/A	Endoglucanase
SlBGLU40	Solyc01g010390	-2.27727	-2.13307	#N/A	#N/A	-1.64638	Beta-glucosidase
SlTPS1	Solyc07g006500	-1.58608	-1.32492	-1.55864	#N/A	#N/A	Alpha-trehalose-phosphate synthase (UDP-forming)
SlVIN9	Solyc08g079080	-1.16016	-1.02835	-1.21619	#N/A	#N/A	Acid beta-fructofuranosidase
SlSPS4	Solyc11g045110	1.08567	1.24511	0.861619	#N/A	#N/A	Sucrose-phosphate synthase
Plant hormone signal transduction
SlGH3.1	Solyc01g095580	-1.68025	-1.21917	-1.44383	#N/A	#N/A	GH3 auxin-responsive promoter
SlGH3.10	Solyc10g008520	1.87817	0.725528	1.24352	#N/A	#N/A	GH3 auxin-responsive promoter
SlGH3.15	Solyc12g005310	-2.63815	-2.22096	-1.98294	#N/A	#N/A	IAA-amido synthetase GH3.6
SlARF18	Solyc01g096070	-1.02486	-0.593805	-1.27028	#N/A	#N/A	Auxin response factor
SlLAX1	Solyc09g014380	-1.63933	-1.48955	-0.741229	#N/A	#N/A	Auxin influx carrier protein
SlPYR1	Solyc08g076960	-1.83601	-1.273	#N/A	#N/A	-1.87969	Abscisic acid receptor PYR
SlPYL2	Solyc12g095970	-3.37576	-2.26397	-2.18302	#N/A	#N/A	Abscisic acid receptor PYR
SlPYL4	Solyc10g085310	-1.07031	-0.658789	-1.16227	#N/A	#N/A	Abscisic acid receptor PYR
SlPYL6	Solyc05g052420	-5.30283	-4.00617	-4.58992	#N/A	#N/A	Abscisic acid receptor PYR
SlPYL8	Solyc01g095700	1.32021	0.913504	1.38431	#N/A	#N/A	Abscisic acid receptor PYR
SlPYL9	Solyc08g082180	2.63247	1.89783	2.16013	#N/A	#N/A	Abscisic acid receptor PYR
SlPP2C55	Solyc07g040990	-1.75719	-1.51044	-1.5407	#N/A	#N/A	Protein phosphatase 2C
SlPP2C21	Solyc03g007230	-1.29966	-0.895064	-1.17474	#N/A	#N/A	Protein phosphatase 2C
#N/A indicates insignificant difference

## Sheet: Table S4
Supplementary Table 4. Gene expression changes in WT, nor#11, nor-like1#1, and nor/nor-like1 stamens at MUM stage.
Gene Name	Gene ID	Log2(FC)	Log2(FC)	Log2(FC)	Log2(FC)	Log2(FC)	Annotation
		nor/nor-like1 vs WT	nor/nor-like1 vs nor#11	nor/nor-like1 vs nor-like1#1	nor#11 vs WT	nor-like1#1 vs WT
Transporter
SlABCB8	Solyc06g009280	-2.22634	-3.32321	-2.65983	#N/A	#N/A	ABC transporter-like
SlABCG20	Solyc07g063400	-1.44009	-1.41965	-1.27981	#N/A	#N/A	ABC transporter G family member
SlABCG43	Solyc06g076930	-4.15149	-1.23282	-4.28511	-2.8918	#N/A	ABC transporter G family member
SlABCG23	Solyc09g005970	-1.43277	-2.68239	-1.66811	#N/A	#N/A	ABC transporter G family member
SlABCG8	Solyc04g010200	-3.0043	-2.96893	-2.59419	#N/A	#N/A	ABC transporter G family member
SlABCG9	Solyc04g010210	-5.13796	-5.8949	-5.0774	#N/A	#N/A	ABC transporter G family member
SlTAP1	Solyc06g064480	1.43574	1.86642	1.63208	#N/A	#N/A	Hypothetical protein
	Solyc02g093650	-4.61634	-5.34124	-5.10226	#N/A	#N/A	Early nodulin
	Solyc04g011340	-4.09779	-5.00524	-4.18395	#N/A	#N/A	Early nodulin
	Solyc01g104780	-2.9359	-1.63126	-2.58066	-1.27666	#N/A	Nodulin like protein
	Solyc01g090350	-1.07325	-1.37798	-1.3765	#N/A	#N/A	Non-speciﬁc lipid-transfer protein
	Solyc06g059790	-4.06456	#N/A	-4.03502	-4.31787	#N/A	Non-speciﬁc lipid-transfer protein
Pollen wall or coat protein
	Solyc06g072780	1.73096	2.32041	2.29559	#N/A	#N/A	Fasciclin-like arabinogalactan protein
	Solyc02g065670	2.15478	1.19045	1.61093	#N/A	#N/A	UDP-glucosyltransferase
	Solyc06g064520	-7.55579	#N/A	-6.61462	-4.88585	#N/A	Mannan endo-1 4-beta-mannosidase
	Solyc12g010920	-2.29365	-3.38921	-2.5279	#N/A	#N/A	Oleosin
Cell wall modification/degradation
	Solyc11g018600	2.49749	3.10313	2.73688	#N/A	#N/A	Glucose/ribitol dehydrogenase
	Solyc01g080010	-1.40645	-1.12944	-1.59772	#N/A	#N/A	Xylanase inhibitor
	Solyc03g044880	1.48216	1.86774	1.72303	#N/A	#N/A	Exostosin family protein
	Solyc07g056570	-1.87157	#N/A	-1.5319	-1.18154	#N/A	9-cis-epoxycarotenoid dioxygenase
	Solyc11g006570	1.7773	2.70694	2.25211	#N/A	#N/A	Inositol oxygenase
	Solyc05g024260	2.28522	2.39181	2.33006	#N/A	#N/A	RAG1-activating protein
	Solyc01g106820	-3.03398	#N/A	-2.4791	-2.6708	#N/A	Peptidase
	Solyc03g098310	-2.48841	-3.00768	-2.73697	#N/A	#N/A	Ornithine decarboxylase
	Solyc03g098680	-4.49435	-5.53995	-5.04446	#N/A	#N/A	Kunitz trypsin inhibitor
	Solyc11g044910	-6.60901	-7.44551	-6.45317	#N/A	#N/A	Beta-xylosidase
	Solyc04g081810	-2.86924	-3.14891	-2.44264	#N/A	#N/A	Subtilisin-like protease
	Solyc10g047030	-2.007	#N/A	#N/A	-1.80835	-1.03645	Glycoside hydrolase
	Solyc01g094910	-1.95737	#N/A	-1.49205	-1.6819	#N/A	Ferric reductase oxidase
	Solyc01g009240	1.75951	2.4975	1.9595	#N/A	#N/A	Beta-D-glucosidase
	Solyc01g081250	-4.89601	-1.86049	#N/A	-3.00673	-4.77879	Glutathione S-transferase
	Solyc07g053460	-15.7523	-16.7576	-16.3793	#N/A	#N/A	C1A cysteine proteinase
Lipid metabolism
	Solyc03g005320	-2.14381	-2.62811	-2.11666	#N/A	#N/A	Fatty acid elongase 3-ketoacyl-CoA synthase
	Solyc08g067410	-1.57914	-2.1012	-1.52579	#N/A	#N/A	Fatty acid elongase 3-ketoacyl-CoA synthase
	Solyc04g079730	-2.5993	#N/A	-1.50947	-2.13746	-1.07596	cytochrome P450
	Solyc03g122340	-2.13784	#N/A	-1.33986	-1.67111	#N/A	Lipoxygenase
	Solyc09g061840	-2.10647	-1.25166	-1.64453	#N/A	#N/A	3-ketoacyl CoA thiolase
	Solyc10g007960	2.74987	4.98486	2.84001	#N/A	#N/A	Allene oxide synthase
	Solyc01g006560	-2.47851	#N/A	#N/A	-2.36262	-1.4676	Lipoxygenase
	Solyc01g006540	-1.52231	-1.4892	-1.831	#N/A	#N/A	Lipoxygenase
	Solyc04g082180	3.73762	4.64325	3.37439	#N/A	#N/A	Alcohol dehydrogenase
	Solyc05g010720	-2.26868	#N/A	-1.29135	-3.05257	#N/A	Enoyl-CoA hydratase
	Solyc03g044200	-1.31495	#N/A	-1.46871	-1.18915	#N/A	Alcohol dehydrogenase
	Solyc06g059720	-1.54979	#N/A	-1.05173	-1.88527	#N/A	Stearoyl-acyl carrier protein desaturase
	Solyc05g014140	1.25332	2.12861	1.72351	#N/A	#N/A	Beta-keto acyl reductase
	Solyc06g059710	-1.41989	#N/A	#N/A	#N/A	#N/A	Stearoyl-acyl carrier protein desaturase
Phenylpropanoid biosynthesis
	Solyc01g107910	2.20671	3.68732	2.78469	#N/A	#N/A	Caffeoyl CoA 3-O-methyltransferase
	Solyc02g088720	1.71314	2.99915	2.32848	#N/A	#N/A	Heterogeneous nuclear ribonucleoprotein R
	Solyc01g104860	2.15075	2.63138	2.29074	#N/A	#N/A	Peroxidase
	Solyc02g084570	-1.5783	#N/A	#N/A	-1.88563	-1.02964	Cytochrome P450
	Solyc06g054500	2.8287	6.74173	2.48668	#N/A	#N/A	Peroxidase
#N/A indicates insignificant difference
